# Supplementary material for: The influence of leprosy-related clinical and epidemiological variables in the occurrence and severity of COVID-19: A prospective real-world cohort study
Source: PLoS Negl Trop Dis. 2021 Jul 28;15(7):e0009635. doi: 10.1371/journal.pntd.0009635 (PMC8351963; doi:10.1371/journal.pntd.0009635)
Supplement: S1 Table — (XLSX) [file pntd.0009635.s002.xlsx]

## Sheet: HANCOV
NUMBER	MODONE	LEPRHHC	LEPROSY	PREVLEP	PREVLEPRYEAR	SEX	AGE	OBESITY	HYPERTENSION	DIABETES	SMOKING	ALCOHOLAB	DRUGABUSE	RIFAMPICIN	CLOFAZIMINE	DAPSONE	CORTICOSTEROID	PENTOXYFILINE	THALIDOMIDE	PPE	REAC	GIF	SSS	BCG	TWOBCG	HHCS	LEPRSOCIALCONTACT	COVID	CENSOR	COVIDDURATIONDAYS	COVIDHHC	SOCIALDISTANCING	EMERGENCY	ICU	MV	O2	DEATH	SEVEREOUTCOME	UNEMPLOYMENT	ETHNICGROUP
0	LEPROSY	N	Y	Y	2006/2007	M	44	N	N	N	N	N	N	Y	Y	Y	N	N	N	S	N	1	0	0	N	Y	N	0	14	0	N	Y	N	N	N	N	N	N	SIM	BRANCA
1	LEPRHHC	Y	N	N		M	37	N	N	N	N	N	N	N	N	N	N	N	N	S		0	0	1	N	N	Y	0	14	0	Y	N	N	N	N	N	N	N	NAO	BRANCA
2	CONTROL	N	N	N		M	41	N	Y	N	Y	Y	N	N	N	N	N	N	N	S	N	1	2	0	N	N	N	0	14	0	N	Y	N	N	N	N	N	N	NAO	PARDO
3	CONTROL	N	N	Y	2012/2013	M	53	N	Y	N	Y	Y	N	N	N	N	Y	N	Y	S	N	2	1	0	N	Y	N	1	9	7	N	N	N	N	N	N	N	N	NAO	NEGRO
4	LEPROSY	N	Y	Y	2016/2017	F	53	Y	N	Y	N	N	N	N	Y	N	Y	N	N	S	N	2	0	0	N	N	N	0	14	0	N	Y	N	N	N	N	N	N	NAO	PARDO
5	LEPROSY	N	Y	Y	2011/2012	F	33	N	N	N	N	N	N	Y	Y	N	Y	N	N	S	TIPO 1	2	0	1	N	Y	N	1	7	10	Y	N	N	N	N	N	N	N	SIM	BRANCA
6	LEPRHHC	Y	N	N		M	30	N	N	N	Y	N	N	N	N	N	N	N	N	S	N	0	0	0	N	Y	N	0	14	0	N	N	N	N	N	N	N	N	NAO	BRANCA
7	LEPROSY	N	Y	N		F	44	N	N	N	N	N	N	Y	Y	Y	Y	N	N	S	N	0	0	1	N	Y	Y	1	6	15	Y	Y	N	N	N	N	N	N	NAO	BRANCA
8	LEPROSY	N	Y	Y	2017/2018	M	48	N	N	N	N	N	N	N	Y	N	Y	N	Y	N	TIPO 2	1	3.75	0	N	N	N	0	14	0	N	Y	N	N	N	N	N	N	SIM	NEGRO
9	LEPRHHC	Y	N	N		M	58	Y	N	N	N	N	N	N	N	N	N	N	N	S	N	0	0	2	Y	Y	N	0	14	0	Y	Y	N	N	N	N	N	N	NAO	NEGRO
10	LEPROSY	N	Y	Y	2018/2019	F	57	Y	Y	N	Y	N	N	Y	Y	Y	Y	N	Y	N	N	0	0	1	N	Y	Y	0	14	0	Y	Y	N	N	N	N	N	N	SIM	NEGRO
11	LEPROSY	N	Y	N		M	67	N	N	N	N	N	N	Y	Y	Y	N	N	N	S	N	0	0	0	N	Y	N	0	14	0	Y	Y	N	N	N	N	N	N	NAO	PARDO
12	LEPRHHC	Y	N	N		F	27	N	N	N	N	N	N	N	N	N	N	N	N	S	N	0	0	1	N	Y	N	1	6	5	Y	Y	N	N	N	N	N	N	NAO	NEGRO
13	LEPRHHC	Y	N	N		M	36	N	N	N	N	N	N	N	N	N	N	N	N	S	N	0	0	1	N	Y	N	1	4	10	N	Y	Y	N	N	N	N	Y	NAO	NEGRO
14	LEPRHHC	Y	N	N		M	36	N	N	N	Y	Y	N	N	N	N	N	N	N	S	N	0	0	2	Y	Y	N	0	14	0	N	Y	N	N	N	N	N	N	SIM	BRANCA
15	LEPRHHC	Y	N	N		F	49	N	N	N	Y	Y	N	N	N	N	N	N	N	S	N	0	0	0	N	Y	N	0	14	0	N	N	N	N	N	N	N	N	SIM	PARDO
16	LEPROSY	N	Y	Y	2010	F	43	N	N	N	N	N	N	N	N	N	N	N	N	S	N	2	0	0	N	N	N	1	3	7	N	Y	N	N	N	N	N	N	SIM	PARDO
17	LEPROSY	N	Y	Y	2018/2019	M	33	Y	N	N	Y	Y	Y	Y	Y	N	N	N	N	S	N	1	0	1	N	N	Y	1	6	14	Y	N	N	N	N	N	N	N	NAO	NEGRO
18	LEPROSY	N	Y	N		M	47	N	N	N	Y	Y	N	Y	Y	N	Y	Y	Y	N	TIPO 2	2	4.5	0	N	Y	Y	0	14	0	N	Y	N	N	N	N	N	N	NAO	BRANCA
19	LEPROSY	N	Y	Y	2015	M	32	Y	N	Y	Y	Y	N	N	N	N	Y	N	Y	S	TIPO 1 e 2	2	3.25	1	N	Y	N	0	14	0	Y	N	N	N	N	N	N	N	NAO	BRANCA
20	LEPROSY	N	Y	N		M	29	N	N	N	N	N	N	Y	Y	N	Y	N	Y	S	TIPO 2	0	4.5	2	Y	Y	N	1	7	5	Y	Y	N	N	N	N	N	N	NAO	PARDO
21	LEPROSY	N	Y	Y	2013/20142018/2019/2020	F	28	N	N	N	N	N	N	N	Y	N	Y	Y	N	S	TIPO 1 e 2	2	1	1	N	Y	N	0	14	0	N	Y	N	N	N	N	N	N	SIM	PARDO
22	LEPRHHC	Y	N	N		F	42	N	Y	N	N	N	N	N	N	N	N	N	N	S	N	0	0	2	Y	Y	N	0	14	0	N	Y	N	N	N	N	N	N	NAO	BRANCA
23	LEPROSY	N	Y	Y	1976	F	62	N	Y	N	Y	Y	N	Y	Y	N	Y	N	Y	S	TIPO 2	1	5	0	N	Y	Y	0	14	0	N	Y	N	N	N	N	N	N	NAO	BRANCA
24	LEPRHHC	Y	N	Y	1992	F	66	Y	N	N	Y	N	N	N	N	N	N	N	N	S	S	2	0	0	N	N	Y	0	14	0	N	Y	N	N	N	N	N	N	NAO	BRANCA
25	LEPROSY	N	Y	N		M	39	N	N	N	Y	Y	Y	Y	Y	Y	Y	N	N	S	TIPO 1	2	0	1	N	Y	Y	0	14	0	N	N	N	N	N	N	N	N	NAO	NEGRO
26	CONTROL	N	N	Y	2018/2019	M	59	N	N	N	Y	Y	N	N	N	N	N	N	N	N	TIPO 1	2	0	0	N	Y	Y	0	14	0	N	Y	N	N	N	N	N	N	NAO	BRANCA
27	LEPRHHC	Y	N	Y	2019/2020	M	53	N	Y	N	Y	Y	N	N	N	N	Y	Y	Y	S	TIPO 1 e 2	1	4	0	N	Y	Y	1	4	17	N	N	N	N	N	N	N	N	NAO	BRANCA
28	LEPRHHC	Y	N	N		F	37	N	N	N	N	N	N	N	N	N	N	N	N	S	N	0	0	1	N	Y	Y	1	11	14	Y	Y	Y	N	N	N	N	Y	NAO	BRANCA
29	LEPROSY	N	Y	Y	2014	F	60	Y	N	N	Y	N	N	Y	Y	N	Y	N	Y	S	TIPO 1 e 2	1	4.75	0	N	N	N	1	5	5	Y	Y	Y	Y	N	Y	N	Y	NAO	NEGRO
30	LEPRHHC	Y	N	N		F	15	N	N	N	N	N	N	N	N	N	N	N	N	S	N	0	0	1	N	Y	N	1	3	3	Y	Y	N	N	N	N	N	N	NAO	BRANCA
31	LEPRHHC	Y	N	N		M	47	N	N	N	N	N	N	N	N	N	N	N	N	S	N	0	0	0	N	Y	N	1	3	5	Y	Y	N	N	N	N	N	N	NAO	BRANCA
32	LEPRHHC	Y	N	N		F	39	N	N	N	N	Y	N	N	N	N	N	N	N	S	N	0	0	1	N	Y	N	1	14	7	Y	Y	N	N	N	N	N	N	NAO	BRANCA
33	LEPRHHC	Y	N	N		F	18	N	N	N	N	N	N	N	N	N	N	N	N	S	N	0	0	2	Y	Y	N	0	14	0	N	N	N	N	N	N	N	N	NAO	BRANCA
34	LEPROSY	N	Y	Y	2014/2015	F	19	N	N	N	N	N	N	Y	Y	Y	Y	N	N	S	TIPO 1	2	0	2	Y	N	N	0	14	0	N	N	N	N	N	N	N	N	NAO	BRANCA
35	LEPRHHC	Y	N	N		F	17	N	N	N	N	N	N	N	N	N	N	N	N	S	N	0	0	2	Y	Y	N	0	14	0	N	N	N	N	N	N	N	N	NAO	BRANCA
36	LEPROSY	N	Y	Y	2018/2019	F	39	N	N	N	Y	Y	N	Y	Y	Y	Y	N	N	S	TIPO 1 e 2	1	0.5	2	Y	Y	N	0	14	0	N	Y	N	N	N	N	N	N	NAO	NEGRO
37	LEPROSY	N	Y	Y	2010	M	49	N	N	N	Y	N	N	Y	Y	Y	N	N	N	N	N	2	0	0	N	N	N	0	14	0	N	Y	N	N	N	N	N	N	NAO	NEGRO
38	LEPRHHC	Y	N	N		F	49	N	N	N	N	N	N	N	N	N	N	N	N	S	N	0	0	1	N	Y	N	0	14	0	N	N	N	N	N	N	N	N	SIM	NEGRO
39	LEPROSY	N	Y	Y	2011 e 2012	F	33	N	N	N	N	N	N	Y	Y	Y	N	N	N	S	TIPO 1	1	0	0	N	N	N	0	14	0	N	Y	N	N	N	N	N	N	SIM	BRANCA
40	LEPROSY	N	Y	N		M	33	N	N	N	Y	N	N	Y	Y	N	Y	N	N	S	N	0	3.75	0	N	Y	Y	1	5	14	N	N	N	N	N	N	N	N	SIM	NEGRO
41	LEPROSY	N	Y	Y	1994/1995/2018/2019/2020	F	34	Y	N	N	N	N	N	Y	Y	N	Y	N	N	N	S	2	0.25	0	N	Y	Y	0	14	0	N	Y	N	N	N	N	N	N	NAO	NEGRO
42	LEPROSY	N	Y	N		F	23	N	N	N	N	N	N	Y	Y	Y	Y	N	Y	S	TIPO 1	2	0	1	N	N	N	0	14	0	N	Y	N	N	N	N	N	N	NAO	BRANCA
43	LEPROSY	N	Y	N		F	34	Y	N	N	N	N	N	Y	Y	Y	Y	N	N	S	N	0	0	1	N	N	Y	1	5	14	N	Y	N	N	N	N	N	N	SIM	NEGRO
44	LEPRHHC	Y	N	N		M	42	N	N	N	N	Y	N	N	N	N	N	N	N	N		0	0	2	Y	Y	Y	1	5	10	N	N	N	N	N	N	N	N	NAO	BRANCA
45	LEPROSY	N	Y	N		F	61	Y	Y	N	N	N	N	Y	Y	Y	N	N	N	S	N	2	0	0	N	N	N	0	14	0	Y	N	N	N	N	N	N	N	SIM	BRANCA
46	LEPROSY	N	Y	N		F	26	Y	N	N	Y	N	N	Y	Y	Y	N	N	N	N	N	0	0	0	N	Y	N	0	14	0	N	Y	N	N	N	N	N	N	SIM	PARDO
47	LEPROSY	N	Y	N		F	47	Y	Y	N	N	N	N	Y	Y	Y	N	N	N	N	N	0	0	1	N	N	N	1	12	5	N	N	N	N	N	N	N	N	SIM	BRANCA
48	LEPROSY	N	Y	N		F	55	N	N	N	N	N	N	Y	Y	N	Y	N	N	S	TIPO 1 e 2	1	0.5	0	N	Y	N	0	14	0	N	Y	N	N	N	N	N	N	SIM	BRANCA
49	LEPROSY	N	Y	N		F	62	Y	Y	Y	N	N	N	Y	Y	Y	N	N	N	S	TIPO 1	0	0	0	N	N	N	0	14	0	N	N	N	N	N	N	N	N	NAO	BRANCA
50	LEPRHHC	Y	N	Y	2017/2018	M	47	N	N	N	Y	N	N	N	N	N	Y	N	Y	S	S	0	0	0	N	N	N	1	7	3	Y	N	N	N	N	N	N	N	NAO	PARDO
51	LEPROSY	N	Y	N		F	30	N	N	N	N	N	N	Y	Y	Y	N	N	N	S	N	0	0	1	N	N	N	0	14	0	N	N	N	N	N	N	N	N	NAO	PARDO
52	LEPRHHC	Y	N	N		M	44	N	N	N	Y	N	N	N	N	N	N	N	N	S	N	0	0	1	N	Y	N	0	14	0	N	N	N	N	N	N	N	N	NAO	BRANCA
53	LEPROSY	N	Y	N		M	50	N	N	N	N	N	N	Y	Y	N	Y	N	N	N	TIPO 1	0	5	0	N	N	N	0	14	0	N	Y	N	N	N	N	N	N	SIM	PARDO
54	LEPROSY	N	Y	Y	1990/1991/2000/2001	M	56	N	N	N	N	N	N	Y	Y	N	Y	N	N	S	TIPO 2	1	0	0	N	N	Y	1	7	15	N	Y	N	N	N	N	N	N	NAO	BRANCA
55	LEPROSY	N	Y	Y	2014/2015	F	63	N	N	N	N	N	N	Y	Y	N	Y	Y	Y	S	TIPO 1 e 2	1	0.25	0	N	N	N	0	14	0	Y	Y	N	N	N	N	N	N	SIM	NEGRO
56	LEPRHHC	Y	N	N		M	22	N	N	N	Y	Y	Y	N	N	N	N	N	N	S	N	0	0	1	N	Y	Y	0	14	0	N	Y	N	N	N	N	N	N	NAO	NEGRO
57	LEPRHHC	Y	N	N		F	48	Y	N	N	N	N	N	N	N	N	N	N	N	S	N	0	0	0	N	N	Y	0	14	0	N	Y	N	N	N	N	N	N	NAO	BRANCA
58	LEPRHHC	Y	N	N		F	58	N	Y	N	N	N	N	N	N	N	N	N	N	S	N	0	0	1	N	Y	N	0	14	0	N	Y	N	N	N	N	N	N	SIM	PARDO
59	LEPRHHC	Y	N	N		F	54	N	Y	N	N	N	N	N	N	N	N	N	N	N	N	0	0	1	N	Y	N	1	11	60	Y	Y	Y	N	N	N	N	Y	NAO	BRANCA
60	LEPRHHC	Y	N	N		F	31	N	N	N	N	N	N	N	N	N	N	N	N	S	N	0	0	1	N	Y	N	1	7	15	Y	Y	N	N	N	N	N	N	NAO	BRANCA
61	LEPROSY	N	Y	N		F	37	N	N	N	N	N	N	Y	Y	N	Y	N	N	S	TIPO 1 e 2	2	4	0	N	Y	N	0	14	0	N	Y	N	N	N	N	N	N	NAO	NEGRO
62	LEPROSY	N	Y	N		F	58	Y	Y	Y	N	Y	N	Y	Y	Y	Y	N	N	S	N	2	0	1	N	Y	Y	1	4	7	Y	Y	Y	Y	N	Y	N	Y	SIM	BRANCA
63	LEPROSY	N	Y	Y	2014/2015	M	55	N	N	Y	N	Y	N	Y	Y	N	Y	N	N	S	N	1	0.25	0	N	Y	Y	1	4	15	Y	Y	Y	Y	N	Y	N	Y	SIM	BRANCA
64	LEPROSY	N	Y	N		F	15	N	N	N	N	N	N	Y	Y	Y	Y	N	N	S	N	0	0	1	N	Y	Y	1	13	3	N	Y	N	N	N	N	N	N	NAO	BRANCA
65	LEPRHHC	Y	N	N		F	35	N	N	N	N	N	N	N	N	N	N	N	N	S	N	0	0	2	Y	Y	N	0	14	0	N	Y	N	N	N	N	N	N	NAO	BRANCA
66	LEPROSY	N	Y	N		F	20	N	N	N	N	N	N	Y	Y	N	Y	N	N	S	TIPO 1	0	0	1	N	Y	N	0	14	0	N	Y	N	N	N	N	N	N	NAO	AMARELO
67	LEPROSY	N	Y	N		F	46	N	Y	N	N	N	N	Y	Y	N	Y	N	N	S	TIPO 1	0	0	1	N	N	N	1	13	3	N	Y	N	N	N	N	N	N	SIM	PARDO
68	CONTROL	N	N	Y	2018/2019	F	54	N	N	N	N	N	N	N	N	N	Y	N	N	N	TIPO 1	1	0	1	N	Y	N	0	14	0	N	Y	N	N	N	N	N	N	SIM	NEGRO
69	LEPRHHC	Y	N	N		M	30	Y	N	N	N	N	N	N	N	N	N	N	N	S	N	0	0	1	N	Y	N	0	14	0	N	Y	N	N	N	N	N	N	NAO	PARDO
70	LEPROSY	N	Y	N		M	26	N	N	N	N	Y	N	N	Y	N	Y	N	N	S	N	0	0	0	N	Y	N	0	14	0	N	Y	N	N	N	N	N	N	SIM	NEGRO
71	LEPROSY	N	Y	Y	2017	F	49	Y	N	Y	Y	Y	N	N	Y	N	Y	N	N	S	TIPO 1	2	0	0	N	N	N	1	7	15	N	Y	N	N	N	N	N	N	SIM	NEGRO
72	LEPRHHC	Y	N	N		M	40	N	N	N	N	N	N	N	N	N	N	N	N	S	N	0	0	1	N	Y	N	0	14	0	N	Y	N	N	N	N	N	N	NAO	NEGRO
73	LEPROSY	N	Y	N		M	57	N	Y	Y	Y	Y	N	Y	Y	N	N	N	N	S	N	1	0.75	1	N	N	N	1	11	8	N	Y	N	N	N	N	N	N	NAO	NEGRO
74	LEPROSY	N	Y	N		M	63	N	N	Y	Y	Y	N	Y	Y	N	Y	N	N	S	TIPO 1 e 2	2	0	1	N	Y	N	0	14	0	Y	Y	N	N	N	N	N	N	NAO	NEGRO
75	LEPRHHC	Y	N	N		F	64	Y	Y	Y	Y	N	N	N	N	N	N	N	N	S	N	0	0	0	N	Y	N	0	14	0	Y	Y	N	N	N	N	N	N	SIM	NEGRO
76	LEPROSY	N	Y	Y	2015/2016	M	44	N	N	N	Y	N	N	Y	Y	Y	Y	N	Y	S	TIPO 1 e 2	2	3.75	0	N	N	N	0	14	0	N	Y	N	N	N	N	N	N	SIM	NEGRO
77	LEPROSY	N	Y	Y	2016/2017/2018	M	57	N	N	N	N	N	N	N	Y	N	Y	N	N	S	TIPO 2	2	1	1	N	Y	N	0	14	0	Y	Y	N	N	N	N	N	N	SIM	PARDO
78	LEPROSY	N	Y	N		M	26	N	N	N	N	N	N	Y	Y	N	Y	N	N	S	1	0	0	1	N	N	N	1	10	15	Y	Y	N	N	N	N	N	N	NAO	BRANCA
80	LEPRHHC	Y	N	N		F	66	Y	Y	Y	N	N	N	N	N	N	N	N	N	S	N	0	0	1	N	Y	N	0	14	0	N	Y	N	N	N	N	N	N	SIM	BRANCA
81	LEPROSY	N	Y	Y	2009/2010/2014/2015	M	43	N	N	N	N	N	N	Y	Y	N	Y	N	N	S	N	0	1	0	N	Y	N	0	14	0	N	Y	N	N	N	N	N	N	NAO	BRANCA
82	LEPROSY	N	Y	N		M	57	N	N	N	N	N	N	Y	Y	Y	Y	N	Y	N	TIPO 1 e 2	1	3	0	N	N	N	0	14	0	N	Y	N	N	N	N	N	N	NAO	NEGRO
83	LEPROSY	N	Y	Y	2018/2019	F	45	N	N	N	N	N	N	N	Y	N	Y	Y	Y	S	TIPO 1 e 2	2	4.5	0	N	N	N	1	9	18	Y	Y	N	N	N	N	N	N	SIM	NEGRO
84	LEPROSY	N	Y	N		F	63	N	Y	N	N	N	N	Y	Y	N	Y	N	N	S	N	0	0	0	N	N	N	0	14	0	N	Y	N	N	N	N	N	N	SIM	NEGRO
85	LEPRHHC	Y	N	N		M	45	N	N	N	N	N	N	N	N	N	N	N	N	S	N	0	0	0	N	N	Y	0	14	0	Y	Y	N	N	N	N	N	N	NAO	BRANCA
86	LEPRHHC	Y	N	N		F	36	N	N	N	N	N	N	N	N	N	N	N	N	S	N	0	0	0	N	N	Y	0	14	0	Y	Y	N	N	N	N	N	N	NAO	PARDO
87	LEPRHHC	Y	N	N		M	54	Y	N	N	Y	Y	Y	N	N	N	N	N	N	S	N	0	0	1	N	Y	Y	0	14	0	N	Y	N	N	N	N	N	N	NAO	BRANCA
88	LEPRHHC	Y	N	N		M	44	N	N	N	N	Y	Y	N	N	N	N	N	N	N	N	0	0	2	Y	Y	Y	0	14	0	N	Y	N	N	N	N	N	N	NAO	BRANCA
89	LEPROSY	N	Y	Y	2019	F	15	N	N	N	N	N	N	Y	Y	N	N	N	N	S	TIPO 1	1	0	1	N	N	Y	0	14	0	N	Y	N	N	N	N	N	N	NAO	BRANCA
90	LEPRHHC	Y	N	N		M	9	N	N	N	N	N	N	N	N	N	N	N	N	S	N	0	0	2	Y	Y	Y	0	14	0	N	Y	N	N	N	N	N	N	NAO	BRANCA
91	LEPRHHC	Y	N	N		F	51	Y	Y	N	N	N	N	N	N	N	N	N	N	S	N	0	0	2	Y	Y	Y	0	14	0	N	Y	N	N	N	N	N	N	NAO	BRANCA
92	LEPROSY	N	Y	Y	2019	M	47	N	N	N	N	N	N	Y	Y	Y	Y	N	Y	S	N	1	0	1	N	N	N	0	14	0	N	Y	N	N	N	N	N	N	NAO	PARDO
93	LEPROSY	N	Y	Y	2012/2014/2017/2018	F	11	Y	N	N	N	N	N	Y	Y	N	N	N	N	S	TIPO 1	0	0	1	N	Y	Y	0	14	0	N	Y	N	N	N	N	N	N	NAO	NEGRO
94	LEPRHHC	Y	N	N		F	43	Y	N	N	N	N	N	N	N	N	N	N	N	S	N	0	0	2	Y	Y	Y	0	14	0	N	Y	N	N	N	N	N	N	SIM	NEGRO
95	LEPROSY	N	Y	Y	1997(PB)	M	54	N	Y	N	N	N	N	Y	Y	Y	N	N	N	S	N	0	0	2	Y	Y	Y	0	14	0	N	Y	N	N	N	N	N	N	NAO	BRANCA
96	LEPRHHC	Y	N	N		F	57	Y	N	N	N	N	N	N	N	N	N	N	N	S	N	0	0	2	Y	Y	N	0	14	0	Y	Y	N	N	N	N	N	N	SIM	BRANCA
97	LEPROSY	N	Y	N		M	58	N	Y	N	N	N	N	Y	Y	Y	Y	N	N	S	N	1	4.25	2	Y	N	N	1	4	14	N	Y	N	N	N	N	N	N	SIM	NEGRO
98	LEPROSY	N	Y	N		M	17	N	N	N	Y	Y	Y	Y	Y	Y	N	N	N	S	N	0	0	1	N	N	N	0	14	0	N	Y	N	N	N	N	N	N	NAO	PARDO
99	LEPROSY	N	Y	N		M	66	Y	N	N	N	N	N	Y	Y	N	N	N	N	N	N	0	0	1	N	N	Y	1	7	15	Y	Y	N	N	N	N	N	N	NAO	PARDO
100	LEPROSY	N	Y	N		F	34	N	N	N	N	N	N	Y	Y	Y	Y	N	N	S	TIPO 1	1	0	2	Y	N	Y	0	14	0	N	N	N	N	N	N	N	N	SIM	PARDO
101	LEPRHHC	Y	N	N		F	37	N	N	N	N	N	N	N	N	N	N	N	N	N	N	0	0	1	N	Y	N	0	14	0	N	N	N	N	N	N	N	N	SIM	PARDO
102	LEPRHHC	Y	N	N		M	31	N	N	N	N	N	Y	N	N	N	N	N	N	S	N	0	0	2	Y	Y	N	0	14	0	N	Y	N	N	N	N	N	N	NAO	NEGRO
103	LEPRHHC	Y	N	N		F	70	N	Y	N	N	N	N	N	N	N	N	N	N	S	N	0	0	0	N	Y	Y	0	14	0	N	Y	N	N	N	N	N	N	NAO	NEGRO
104	LEPROSY	N	Y	Y	2014/2015	M	44	N	N	Y	N	N	N	Y	Y	N	Y	N	Y	S	TIPO 1 e 2	1	1	0	N	N	N	0	14	0	N	Y	N	N	N	N	N	N	SIM	PARDO
105	LEPROSY	N	Y	N		F	26	N	N	N	N	N	N	Y	Y	Y	Y	N	N	S	N	0	0	1	N	Y	Y	1	7	14	Y	Y	N	N	N	N	N	N	NAO	BRANCA
106	LEPROSY	N	Y	N		F	32	N	N	N	N	N	N	Y	Y	Y	N	N	N	S	N	1	0	2	Y	Y	N	0	14	0	N	Y	N	N	N	N	N	N	NAO	BRANCA
107	LEPROSY	N	Y	N		F	56	N	Y	N	N	N	N	Y	Y	N	Y	N	N	S	N	1	0	0	N	Y	N	0	14	0	N	Y	N	N	N	N	N	N	NAO	BRANCA
108	LEPRHHC	Y	N	N		F	47	N	N	N	N	N	N	N	N	N	N	N	N	S	N	0	0	2	Y	N	Y	0	14	0	N	N	N	N	N	N	N	N	NAO	BRANCA
109	LEPRHHC	Y	N	N		F	23	Y	N	N	Y	Y	N	N	N	N	N	N	N	S	N	0	0	2	Y	Y	Y	0	14	0	N	Y	N	N	N	N	N	N	SIM	PARDO
110	LEPRHHC	Y	N	N		M	19	N	N	N	N	N	N	N	N	N	N	N	N	S	N	0	0	2	Y	Y	Y	0	14	0	N	Y	N	N	N	N	N	N	SIM	PARDO
111	LEPRHHC	Y	N	Y	2013/2014/2015	F	60	Y	N	N	N	N	N	N	N	N	Y	N	N	S	N	1	0.5	1	N	N	Y	0	14	0	N	Y	N	N	N	N	N	N	NAO	BRANCA
112	CONTROL	N	N	Y	2013/2014/2018/2019	M	57	N	Y	Y	N	N	N	N	N	N	N	N	N	S	N	0	0	1	N	Y	N	1	8	7	Y	Y	Y	N	N	N	N	Y	NAO	BRANCA
113	CONTROL	N	N	Y	2018/2019	M	67	Y	N	N	N	N	N	N	N	N	N	N	N	S	1	2	0	1	N	N	N	0	14	0	Y	Y	N	N	N	N	N	N	NAO	BRANCA
114	LEPRHHC	Y	N	N		F	61	N	N	N	N	N	N	N	N	N	N	N	N	S	N	0	0	2	Y	Y	N	0	14	0	Y	Y	N	N	N	N	N	N	SIM	BRANCA
115	LEPRHHC	Y	N	N		M	36	N	N	N	N	N	N	N	N	N	N	N	N	S	N	0	0	2	Y	Y	N	0	14	0	Y	Y	N	N	N	N	N	N	NAO	BRANCA
116	LEPROSY	N	Y	N		M	43	N	N	N	N	N	N	Y	Y	N	N	N	N	S	N	0	0	0	N	N	N	0	14	0	N	N	N	N	N	N	N	N	NAO	NEGRO
117	CONTROL	N	N	Y	2017/2018/2019/2020	M	58	N	N	N	Y	N	N	N	N	N	Y	N	Y	S	TIPO 1 e 2	1	3.75	1	N	N	N	0	14	0	N	Y	N	N	N	N	N	N	NAO	NEGRO
118	LEPROSY	N	Y	N		M	55	N	N	N	N	N	N	Y	Y	Y	Y	N	N	S	TIPO 1	2	0	2	Y	N	N	0	14	0	N	Y	N	N	N	N	N	N	NAO	BRANCA
119	LEPRHHC	Y	N	N		F	35	N	N	N	N	N	N	N	N	N	N	N	N	S	N	0	0	2	Y	Y	N	0	14	0	N	Y	N	N	N	N	N	N	NAO	PARDO
120	LEPROSY	N	Y	N		M	53	N	N	N	N	N	N	Y	Y	N	Y	N	N	S	N	0	0	0	N	Y	N	0	14	0	Y	Y	N	N	N	N	N	N	SIM	NEGRO
121	LEPROSY	N	Y	Y	20172018/2019	F	57	Y	N	N	N	N	N	Y	Y	Y	Y	N	Y	S	TIPO 1 e 2	2	4.5	1	N	Y	N	0	14	0	N	N	N	N	N	N	N	N	NAO	BRANCA
122	LEPRHHC	Y	N	N		M	61	N	Y	N	N	N	N	N	N	N	N	N	N	S	N	0	0	2	Y	N	Y	1	10	7	Y	Y	N	N	N	N	N	N	NAO	BRANCA
123	LEPRHHC	Y	N	Y	2018/2019	F	59	N	Y	N	N	N	N	N	N	N	N	N	N	S	N	1	0	2	Y	N	Y	1	5	6	Y	Y	N	N	N	N	N	N	SIM	BRANCA
124	LEPRHHC	Y	N	N		F	30	N	N	N	N	N	N	N	N	N	N	N	N	S	N	0	0	2	Y	N	Y	0	14	0	Y	Y	N	N	N	N	N	N	NAO	BRANCA
125	LEPRHHC	Y	N	Y	2018/2019	F	44	Y	Y	N	N	N	N	N	N	N	N	N	N	S	N	1	0	1	N	N	Y	0	14	0	N	Y	N	N	N	N	N	N	SIM	PARDO
126	LEPRHHC	Y	N	N		M	34	N	N	N	N	N	N	N	N	N	N	N	N	S	N	0	0	2	Y	N	Y	0	14	0	N	N	N	N	N	N	N	N	NAO	BRANCA
127	LEPRHHC	Y	N	N		M	28	N	N	N	N	N	N	N	N	N	N	N	N	S	N	0	0	2	Y	N	Y	0	14	0	Y	N	N	N	N	N	N	N	NAO	PARDO
128	LEPRHHC	Y	N	N		F	27	N	N	N	N	N	N	N	N	N	N	N	N	S	N	0	0	2	Y	N	Y	0	14	0	N	Y	N	N	N	N	N	N	NAO	AMARELO
129	LEPRHHC	Y	N	N		F	27	N	N	N	N	N	N	N	N	N	N	N	N	S	N	0	0	2	Y	N	Y	0	14	0	N	N	N	N	N	N	N	N	NAO	BRANCA
130	LEPRHHC	Y	N	N		F	27	N	N	N	N	N	N	N	N	N	N	N	N	S	N	0	0	2	Y	N	Y	0	14	0	N	N	N	N	N	N	N	N	NAO	BRANCA
131	CONTROL	N	N	N		M	35	Y	Y	Y	N	N	N	N	N	N	N	N	N	N		0	0	1	N	N	N	0	14	0	N	Y	N	N	N	N	N	N	NAO	PARDO
132	CONTROL	N	N	N		M	38	N	N	N	N	N	N	N	N	N	N	N	N	S	N	0	0	1	N	N	N	0	14	0	N	Y	N	N	N	N	N	N	NAO	PARDO
133	CONTROL	N	N	N		M	40	N	N	N	N	N	N	N	N	N	N	N	N	N	N	0	0	1	N	N	N	0	14	0	N	Y	N	N	N	N	N	N	NAO	NEGRO
134	CONTROL	N	N	N		M	64	N	Y	N	N	N	N	N	N	N	N	Y	N	N		0	0	1	N	N	N	0	14	0	N	Y	N	N	N	N	N	N	NAO	NEGRO
135	CONTROL	N	N	N		F	44	N	N	N	N	N	N	N	N	N	Y	N	N	N	N	0	0	1	N	N	N	0	14	0	N	Y	N	N	N	N	N	N	NAO	PARDO
136	CONTROL	N	N	N		M	51	N	N	N	N	Y	N	N	N	N	N	N	N	S	N	0	0	0	N	N	N	0	14	0	N	Y	N	N	N	N	N	N	NAO	PARDO
137	CONTROL	N	N	N		M	39	N	N	N	N	N	N	N	N	N	N	Y	N	S	N	0	0	1	N	N	N	0	14	0	N	Y	N	N	N	N	N	N	NAO	BRANCA
138	CONTROL	N	N	N		M	51	N	Y	N	N	N	N	N	N	N	N	N	N	S	N	0	0	1	N	N	N	0	14	0	N	Y	N	N	N	N	N	N	NAO	PARDO
139	CONTROL	N	N	N		F	37	N	N	N	N	N	N	N	N	N	N	N	N	S	N	0	0	1	N	N	N	0	14	0	N	Y	N	N	N	N	N	N	SIM	BRANCA
140	LEPRHHC	Y	N	N		F	28	N	N	N	N	N	N	N	N	N	N	N	N	S	N	0	0	1	N	N	Y	1	8	4	N	N	N	N	N	N	N	N	NAO	BRANCA
141	CONTROL	N	N	N		M	29	N	N	N	N	N	N	N	N	N	N	N	N	S	N	0	0	1	N	N	N	0	14	0	N	N	N	N	N	N	N	N	NAO	BRANCA
142	CONTROL	N	N	N		F	51	N	N	N	N	N	N	N	N	N	N	N	N	S	N	0	0	1	N	N	N	0	14	0	N	Y	N	N	N	N	N	N	NAO	BRANCA
143	CONTROL	N	N	N		F	53	N	N	N	N	N	N	N	N	N	N	N	N	S	N	0	0	1	N	N	N	0	14	0	N	Y	N	N	N	N	N	N	NAO	PARDO
144	CONTROL	N	N	N		F	69	N	N	N	N	N	N	N	N	N	N	N	N	S	N	0	0	1	N	N	N	0	14	0	N	Y	N	N	N	N	N	N	NAO	BRANCA
145	CONTROL	N	N	N		F	36	N	N	N	N	N	N	N	N	N	N	N	N	S	N	0	0	1	N	N	N	0	14	0	N	Y	N	N	N	N	N	N	NAO	BRANCA
146	LEPRHHC	Y	N	N		F	23	N	N	N	N	N	N	N	N	N	N	N	N	S	N	0	0	1	N	N	Y	0	14	0	N	N	N	N	N	N	N	N	NAO	PARDO
147	CONTROL	N	N	N		F	21	N	N	N	N	N	N	N	N	N	N	N	N	S	N	0	0	1	N	N	N	0	14	0	N	Y	N	N	N	N	N	N	NAO	PARDO
148	CONTROL	N	N	N		M	22	N	N	N	N	N	N	N	N	N	N	N	N	S	N	0	0	1	N	N	N	0	14	0	N	Y	N	N	N	N	N	N	NAO	INDIGENOUS
149	CONTROL	N	N	N		F	20	N	N	N	N	N	N	N	N	N	N	N	N	S	N	0	0	1	N	N	N	0	14	0	N	Y	N	N	N	N	N	N	NAO	BRANCA
150	CONTROL	N	N	N		F	20	N	N	N	N	N	N	N	N	N	N	N	N	S	N	0	0	2	Y	N	N	0	14	0	N	Y	N	N	N	N	N	N	NAO	PARDO
151	CONTROL	N	N	N		M	23	N	N	N	N	N	N	N	N	N	N	N	N	S	N	0	0	2	Y	N	N	0	14	0	N	Y	N	N	N	N	N	N	NAO	BRANCA
152	CONTROL	N	N	N		F	20	N	N	N	N	N	N	N	N	N	N	N	N	S	N	0	0	1	N	N	N	0	14	0	N	Y	N	N	N	N	N	N	NAO	BRANCA
153	CONTROL	N	N	N		F	21	N	N	N	N	N	N	N	N	N	N	N	N	S	N	0	0	1	N	N	N	0	14	0	N	Y	N	N	N	N	N	N	NAO	BRANCA
154	CONTROL	N	N	N		F	21	N	N	N	N	N	N	N	N	N	N	N	N	S	N	0	0	1	N	N	N	0	14	0	N	Y	N	N	N	N	N	N	NAO	BRANCA
155	CONTROL	N	N	N		F	21	N	N	N	N	N	N	N	N	N	N	N	N	S	N	0	0	1	N	N	N	0	14	0	N	Y	N	N	N	N	N	N	NAO	NEGRO
156	CONTROL	N	N	N		F	20	N	N	N	N	N	N	N	N	N	N	N	N	S	N	0	0	2	Y	N	N	0	14	0	N	Y	N	N	N	N	N	N	NAO	PARDO
157	CONTROL	N	N	N		F	23	N	N	N	N	N	N	N	N	N	N	N	N	S	N	0	0	1	N	N	N	0	14	0	N	Y	N	N	N	N	N	N	NAO	BRANCA
158	CONTROL	N	N	N		M	21	N	N	N	N	N	N	N	N	N	N	N	N	S	N	0	0	1	N	N	N	0	14	0	N	Y	N	N	N	N	N	N	NAO	BRANCA
159	CONTROL	N	N	N		M	21	N	N	N	N	N	N	N	N	N	N	N	N	S		0	0	2	Y	N	N	0	14	0	N	Y	N	N	N	N	N	N	NAO	BRANCA
160	CONTROL	N	N	N		F	21	N	N	N	N	N	N	N	N	N	N	N	N	S	N	0	0	1	N	N	N	0	14	0	N	Y	N	N	N	N	N	N	NAO	PARDO
161	CONTROL	N	N	N		M	32	N	N	N	N	N	N	N	N	N	N	N	N	S	N	0	0	1	N	N	N	0	14	0	N	Y	N	N	N	N	N	N	NAO	BRANCA
162	CONTROL	N	N	N		M	29	N	N	N	N	N	N	N	N	N	N	N	N	S	N	0	0	1	N	N	N	0	14	0	N	Y	N	N	N	N	N	N	NAO	BRANCA
163	CONTROL	N	N	N		F	20	N	N	N	N	N	N	N	N	N	N	N	N	S	N	0	0	1	N	N	N	0	14	0	N	Y	N	N	N	N	N	N	NAO	PARDO
164	CONTROL	N	N	N		F	21	N	N	N	N	N	N	N	N	N	N	N	N	S	N	0	0	1	N	N	N	0	14	0	N	Y	N	N	N	N	N	N	NAO	BRANCA
165	CONTROL	N	N	N		F	20	N	N	N	N	N	N	N	N	N	N	N	N	S	N	0	0	1	N	N	N	0	14	0	N	Y	N	N	N	N	N	N	NAO	AMARELO
166	CONTROL	N	N	N		F	21	N	N	N	N	N	N	N	N	N	N	N	N	S	N	0	0	1	N	N	N	0	14	0	N	Y	N	N	N	N	N	N	NAO	PARDO
167	CONTROL	N	N	N		F	20	N	N	N	N	N	N	N	N	N	N	N	N	S	N	0	0	1	N	N	N	0	14	0	N	Y	N	N	N	N	N	N	NAO	BRANCA
168	CONTROL	N	N	N		F	20	N	N	N	N	N	N	N	N	N	N	N	N	S	N	0	0	1	N	N	N	0	14	0	N	Y	N	N	N	N	N	N	NAO	BRANCA
169	CONTROL	N	N	N		M	20	N	N	N	N	N	N	N	N	N	N	N	N	S	N	0	0	1	N	N	N	0	14	0	N	Y	N	N	N	N	N	N	NAO	PARDO
170	CONTROL	N	N	N		F	21	N	N	N	N	N	N	N	N	N	N	N	N	S	N	0	0	1	N	N	N	0	14	0	N	Y	N	N	N	N	N	N	NAO	BRANCA
171	CONTROL	N	N	N		M	22	N	N	N	N	N	N	N	N	N	N	N	N	S	N	0	0	1	N	N	N	0	14	0	N	Y	N	N	N	N	N	N	NAO	BRANCA
172	CONTROL	N	N	N		M	19	N	N	N	N	N	N	N	N	N	N	N	N	S	N	0	0	1	N	N	N	0	14	0	N	Y	N	N	N	N	N	N	NAO	BRANCA
173	CONTROL	N	N	N		F	23	N	N	N	N	N	N	N	N	N	N	N	N	S	N	0	0	1	N	N	N	0	14	0	N	Y	N	N	N	N	N	N	NAO	BRANCA
174	CONTROL	N	N	N		M	21	N	N	N	N	N	N	N	N	N	N	N	N	S	N	0	0	1	N	N	N	0	14	0	N	Y	N	N	N	N	N	N	NAO	BRANCA
175	CONTROL	N	N	N		F	44	N	N	N	N	N	N	N	N	N	N	N	N	S	N	0	0	1	N	N	N	0	14	0	N	Y	N	N	N	N	N	N	NAO	BRANCA
176	CONTROL	N	N	N		M	19	N	N	N	N	N	N	N	N	N	N	N	N	S	N	0	0	1	N	N	N	0	14	0	N	Y	N	N	N	N	N	N	NAO	BRANCA
177	CONTROL	N	N	N		M	38	N	N	N	N	N	N	N	N	N	N	N	N	S	N	0	0	1	N	N	N	0	14	0	N	Y	N	N	N	N	N	N	NAO	BRANCA
178	CONTROL	N	N	N		M	20	N	N	N	N	N	N	N	N	N	N	N	N	S	N	0	0	1	N	N	N	0	14	0	N	Y	N	N	N	N	N	N	NAO	PARDO
179	CONTROL	N	N	N		F	53	N	N	N	N	N	N	N	N	N	N	N	N	S	N	0	0	1	N	N	N	0	14	0	N	Y	N	N	N	N	N	N	NAO	BRANCA
180	CONTROL	N	N	N		M	38	N	N	N	N	N	N	N	N	N	N	N	N	S		0	0	1	N	N	N	0	14	0	N	Y	N	N	N	N	N	N	NAO	PARDO
181	CONTROL	N	N	N		M	20	N	N	N	N	N	N	N	N	N	N	N	N	S		0	0	2	Y	N	N	0	14	0	N	Y	N	N	N	N	N	N	NAO	BRANCA
182	CONTROL	N	N	N		M	20	N	N	N	N	N	N	N	N	N	N	N	N	S		0	0	1	N	N	N	0	14	0	N	Y	N	N	N	N	N	N	NAO	BRANCA
183	CONTROL	N	N	N		M	21	N	N	N	N	N	N	N	N	N	N	N	N	S		0	0	1	N	N	N	0	14	0	N	Y	N	N	N	N	N	N	NAO	BRANCA
184	CONTROL	N	N	N		F	21	N	N	N	N	N	N	N	N	N	N	N	N	S		0	0	2	Y	N	N	0	14	0	N	Y	N	N	N	N	N	N	NAO	BRANCA
185	CONTROL	N	N	N		F	22	N	N	N	N	N	N	N	N	N	N	N	N	S		0	0	1	N	N	N	0	14	0	N	Y	N	N	N	N	N	N	NAO	BRANCA
186	CONTROL	N	N	N		F	24	N	N	N	N	N	N	N	N	N	N	N	N	S		0	0	1	N	N	N	0	14	0	N	Y	N	N	N	N	N	N	NAO	NEGRO
187	CONTROL	N	N	N		M	22	N	N	N	N	N	N	N	N	N	N	N	N	S		0	0	2	Y	N	N	0	14	0	N	Y	N	N	N	N	N	N	NAO	BRANCA
188	CONTROL	N	N	N		M	22	N	N	N	N	N	N	N	N	N	N	N	N	S		0	0	2	Y	N	N	0	14	0	N	Y	N	N	N	N	N	N	NAO	BRANCA
189	CONTROL	N	N	N		F	21	N	N	N	N	N	N	N	N	N	N	N	N	S		0	0	1	N	N	N	0	14	0	N	Y	N	N	N	N	N	N	NAO	BRANCA
190	CONTROL	N	N	N		M	28	N	N	N	N	N	N	N	N	N	N	N	N	S		0	0	1	N	N	N	0	14	0	N	Y	N	N	N	N	N	N	NAO	BRANCA
191	CONTROL	N	N	N		F	21	N	N	N	N	N	N	N	N	N	N	N	N	S		0	0	1	N	N	N	0	14	0	N	Y	N	N	N	N	N	N	NAO	PARDO
192	CONTROL	N	N	N		M	54	N	Y	N	N	N	N	N	N	N	N	N	N	S		0	0	1	N	N	N	0	14	0	N	Y	N	N	N	N	N	N	NAO	BRANCA
193	CONTROL	N	N	N		M	23	N	N	N	N	N	N	N	N	N	N	N	N	S		0	0	1	N	N	N	0	14	0	N	Y	N	N	N	N	N	N	NAO	BRANCA
194	CONTROL	N	N	N		F	19	N	N	N	N	N	N	N	N	N	N	N	N	S		0	0	1	N	N	N	0	14	0	N	Y	N	N	N	N	N	N	NAO	BRANCA
195	CONTROL	N	N	N		F	24	N	N	N	N	N	N	N	N	N	N	N	N	S		0	0	1	N	N	N	0	14	0	N	Y	N	N	N	N	N	N	NAO	PARDO
196	CONTROL	N	N	N		M	24	N	N	N	N	N	N	N	N	N	N	N	N	S		0	0	1	N	N	N	0	14	0	N	Y	N	N	N	N	N	N	NAO	PARDO
197	CONTROL	N	N	N		M	24	N	N	N	N	N	N	N	N	N	N	N	N	S		0	0	1	N	N	N	0	14	0	N	Y	N	N	N	N	N	N	NAO	BRANCA
198	CONTROL	N	N	N		M	21	N	N	N	N	N	N	N	N	N	N	N	N	S		0	0	1	N	N	N	0	14	0	N	Y	N	N	N	N	N	N	NAO	PARDO
199	CONTROL	N	N	N		F	20	N	N	N	N	N	N	N	N	N	N	N	N	S	N	0	0	1	N	N	N	0	14	0	N	Y	N	N	N	N	N	N	NAO	BRANCA
200	CONTROL	N	N	N		F	21	N	N	N	N	N	N	N	N	N	N	N	N	S	N	0	0	1	N	N	N	0	14	0	N	Y	N	N	N	N	N	N	NAO	BRANCA
201	CONTROL	N	N	N		M	33	N	N	N	N	N	N	N	N	N	N	N	N	S	N	0	0	1	N	N	N	0	14	0	N	Y	N	N	N	N	N	N	NAO	BRANCA
202	CONTROL	N	N	N		M	23	N	N	N	N	N	N	N	N	N	N	N	N	S	N	0	0	1	N	N	N	0	14	0	N	Y	N	N	N	N	N	N	NAO	BRANCA
203	CONTROL	N	N	N		M	28	N	N	N	N	N	N	N	N	N	N	N	N	S	N	0	0	1	N	N	N	0	14	0	N	Y	N	N	N	N	N	N	NAO	NEGRO
204	CONTROL	N	N	N		F	20	N	N	N	N	N	N	N	N	N	N	N	N	S	N	0	0	1	N	N	N	0	14	0	N	Y	N	N	N	N	N	N	NAO	PARDO
205	CONTROL	N	N	N		M	20	N	N	N	N	N	N	N	N	N	N	N	N	S	N	0	0	1	N	N	N	0	14	0	N	Y	N	N	N	N	N	N	NAO	BRANCA
206	CONTROL	N	N	N		M	21	N	N	N	N	N	N	N	N	N	N	N	N	S	N	0	0	2	Y	N	N	0	14	0	N	Y	N	N	N	N	N	N	NAO	NEGRO
207	CONTROL	N	N	Y	2018	F	31	N	Y	N	N	N	N	N	N	N	Y	N	N	S	N	2	0	0	N	Y	N	0	14	0	N	Y	N	N	N	N	N	N	SIM	NEGRO
208	LEPRHHC	Y	N	N		F	37	N	N	N	Y	N	N	N	N	N	N	N	N	S	N	0	0	2	Y	Y	N	0	14	0	N	Y	N	N	N	N	N	N	SIM	PARDO
209	LEPRHHC	Y	N	N		F	54	N	Y	N	Y	N	N	N	N	N	N	N	N	S	N	0	0	2	Y	Y	Y	0	14	0	N	Y	N	N	N	N	N	N	SIM	PARDO
210	LEPROSY	N	Y	Y	1995	F	52	N	Y	N	N	N	N	N	N	N	Y	N	N	S	TIPO 1 e 2	1	0	2	Y	N	N	0	14	0	N	Y	N	N	N	N	N	N	SIM	NEGRO
211	LEPRHHC	Y	N	N		F	41	N	N	N	N	N	N	N	N	N	N	N	N	S	N	0	0	2	Y	Y	N	0	14	0	N	Y	N	N	N	N	N	N	NAO	PARDO
212	LEPRHHC	Y	N	N		F	43	Y	N	N	N	N	N	N	N	N	N	N	N	S	N	0	0	1	N	Y	Y	0	14	0	N	Y	N	N	N	N	N	N	SIM	BRANCA
213	LEPRHHC	Y	N	N		F	31	N	N	N	N	N	N	N	N	N	N	N	N	S	N	0	0	2	Y	N	N	0	14	0	N	Y	N	N	N	N	N	N	NAO	PARDO
214	LEPRHHC	Y	N	N		F	36	N	N	N	N	N	N	N	N	N	N	N	N	S	N	0	0	2	Y	Y	Y	0	14	0	N	Y	N	N	N	N	N	N	NAO	PARDO
215	LEPRHHC	Y	N	N		F	17	N	N	N	N	N	N	N	N	N	N	N	N	S	N	0	0	2	Y	Y	N	0	14	0	N	Y	N	N	N	N	N	N	NAO	BRANCA
216	LEPRHHC	Y	N	N		F	34	N	N	N	N	N	N	N	N	N	N	N	N	S	N	0	0	2	Y	Y	N	1	13	10	Y	Y	N	N	N	N	N	N	NAO	BRANCA
217	LEPRHHC	Y	N	N		F	18	N	N	N	N	N	N	N	N	N	N	N	N	S	N	0	0	2	Y	Y	N	0	14	0	Y	Y	N	N	N	N	N	N	NAO	BRANCA
218	LEPRHHC	Y	N	N		F	15	N	N	N	N	N	N	N	N	N	N	N	N	S	N	0	0	2	Y	Y	N	0	14	0	Y	Y	N	N	N	N	N	N	NAO	BRANCA
219	LEPRHHC	Y	N	N		F	20	N	N	N	N	N	N	N	N	N	N	N	N	S	N	0	0	1	N	Y	N	1	6	7	N	Y	N	N	N	N	N	N	NAO	BRANCA
220	CONTROL	N	N	Y	2015/2016	F	60	N	N	N	N	N	N	N	N	N	N	N	N	S	TIPO 1	2	0	0	N	N	N	0	14	0	Y	Y	N	N	N	N	N	N	NAO	PARDO
221	LEPROSY	N	Y	N		M	48	N	Y	N	N	Y	N	Y	Y	Y	N	N	N	S	N	1	0	0	N	N	N	1	10	10	Y	Y	N	N	N	N	N	N	NAO	PARDO
222	LEPROSY	N	Y	Y	1996/2010/2011	F	47	Y	N	N	Y	N	N	N	Y	N	Y	N	N	S	N	1	0	2	Y	N	N	0	14	0	N	Y	N	N	N	N	N	N	NAO	PARDO
223	LEPROSY	N	Y	Y	2008/2009	M	40	N	N	N	N	N	N	Y	Y	Y	Y	N	Y	S	TIPO 2	1	0	0	N	N	N	0	14	0	Y	Y	N	N	N	N	N	N	NAO	NEGRO
224	LEPROSY	N	Y	Y	2016/2017	F	53	N	N	Y	N	N	N	Y	Y	Y	Y	N	N	S	N	2	0	0	N	N	N	0	14	0	N	Y	N	N	N	N	N	N	NAO	NEGRO
225	LEPROSY	N	Y	Y	2017/2018/2019	M	53	N	N	N	N	N	N	N	Y	N	Y	Y	Y	S	TIPO 2	2	3	0	N	N	N	0	14	0	N	Y	N	N	N	N	N	N	SIM	BRANCA
226	LEPROSY	N	Y	Y	2018/2019	M	37	Y	N	N	N	N	N	Y	Y	N	Y	N	Y	S	TIPO 1 e 2	0	1	0	N	Y	Y	0	14	0	N	Y	N	N	N	N	N	N	SIM	PARDO
227	CONTROL	N	N	Y	2019/2020	F	39	N	Y	Y	N	N	N	N	N	N	Y	Y	Y	S	TIPO 2	2	2.25	2	Y	Y	Y	1	8	3	N	N	N	N	N	N	N	N	NAO	BRANCA
228	LEPROSY	N	Y	Y	2010/2011	F	50	Y	N	Y	N	N	N	N		N	Y	N	N	S	N	1	0	1	N	N	Y	0	14	0	N	Y	N	N	N	N	N	N	SIM	PARDO
229	CONTROL	N	N	Y	2019/2020	M	72	N	N	N	N	N	N	N	N	N	N	N	N	S	N	1	0	0	N	Y	Y	0	14	0	N	Y	N	N	N	N	N	N	NAO	BRANCA
230	LEPRHHC	Y	N	N		F	67	N	Y	N	N	N	N	N	N	N	N	N	N	S	N	0	0	1	N	Y	Y	0	14	0	N	Y	N	N	N	N	N	N	NAO	BRANCA
231	CONTROL	N	N	N		M	39	N	N	N	N	N	N	N	N	N	N	N	N	S	N	0	0	2	Y	Y	Y	0	14	0	N	Y	N	N	N	N	N	N	NAO	BRANCA
232	LEPRHHC	Y	N	N		M	9	N	N	N	N	N	N	N	N	N	N	N	N	S	N	0	0	2	Y	Y	Y	0	14	0	N	Y	N	N	N	N	N	N	NAO	BRANCA
233	CONTROL	N	N	Y	2018	M	20	N	N	N	N	N	N	N	N	N	N	N	N	S	TIPO 1	0	0	2	Y	Y	Y	0	14	0	N	Y	N	N	N	N	N	N	NAO	BRANCA
234	CONTROL	N	N	N		F	49	N	N	N	N	N	N	N	N	N	N	N	N	N	N	0	0	1	N	N	N	0	14	0	N	Y	N	N	N	N	N	N	NAO	BRANCA
235	CONTROL	N	N	N		F	59	N	N	N	N	N	N	N	N	N	N	N	N	N	N	0	0	0	N	N	N	0	14	0	N	Y	N	N	N	N	N	N	NAO	BRANCA
236	CONTROL	N	N	N		F	48	N	N	N	N	N	N	N	N	N	N	N	N	S	N	0	0	1	N	N	N	0	14	0	N	Y	N	N	N	N	N	N	NAO	BRANCA
237	CONTROL	N	N	N		M	47	N	Y	N	N	N	N	N	N	N	N	N	N	S	N	0	0	1	N	N	N	0	14	0	N	Y	N	N	N	N	N	N	NAO	BRANCA
238	CONTROL	N	N	N		F	53	N	N	N	N	N	N	N	N	N	N	N	N	N	N	0	0	1	N	N	N	0	14	0	N	Y	N	N	N	N	N	N	NAO	BRANCA
239	CONTROL	N	N	N		F	47	N	N	N	N	N	N	N	N	N	N	N	N	N	N	0	0	1	N	N	N	0	14	0	N	Y	N	N	N	N	N	N	NAO	BRANCA
240	CONTROL	N	N	N		M	54	N	N	N	N	N	N	N	N	N	N	N	N	N	N	0	0	1	N	N	N	0	14	0	N	Y	N	N	N	N	N	N	NAO	BRANCA
241	CONTROL	N	N	N		M	57	N	N	N	N	N	N	N	N	N	N	N	N	N	N	0	0	1	N	N	N	0	14	0	N	Y	N	N	N	N	N	N	NAO	BRANCA
242	CONTROL	N	N	N		M	15	N	N	N	N	N	N	N	N	N	N	N	N	N	N	0	0	1	N	N	N	0	14	0	N	Y	N	N	N	N	N	N	NAO	BRANCA
243	CONTROL	N	N	N		M	12	N	N	N	N	N	N	N	N	N	N	N	N	N	N	0	0	1	N	N	N	0	14	0	N	Y	N	N	N	N	N	N	NAO	BRANCA
244	CONTROL	N	N	N		F	23	N	N	N	N	N	N	N	N	N	N	N	N	S	N	0	0	1	N	N	N	0	14	0	N	Y	N	N	N	N	N	N	NAO	PARDO
245	CONTROL	N	N	N		F	57	N	N	N	N	N	N	N	N	N	N	N	N	N	N	0	0	1	N	N	N	0	14	0	N	Y	N	N	N	N	N	N	NAO	BRANCA
246	LEPRHHC	Y	N	Y	2016/2017	M	39	N	N	N	Y	N	N	N	N	N	N	N	N	N	N	0	0	1	N	N	N	0	14	0	N	Y	N	N	N	N	N	N	NAO	BRANCA
247	LEPRHHC	Y	N	N		M	51	N	Y	N	Y	N	N	N	N	N	N	N	N	S	N	0	0	2	Y	Y	N	0	14	0	N	Y	N	N	N	N	N	N	NAO	NEGRO
248	LEPRHHC	Y	N	N		M	7	N	N	N	N	N	N	N	N	N	N	N	N	S	N	0	0	2	Y	Y	N	0	14	0	Y	Y	N	N	N	N	N	N	NAO	PARDO
249	LEPRHHC	Y	N	N		F	26	Y	N	N	N	N	N	N	N	N	N	N	N	S	N	0	0	2	Y	Y	N	0	14	0	N	Y	N	N	N	N	N	N	SIM	PARDO
250	LEPRHHC	Y	N	N		M	2	N	N	N	N	N	N	N	N	N	N	N	N	S	N	0	0	2	Y	Y	N	0	14	0	N	Y	N	N	N	N	N	N	SIM	BRANCA
251	LEPRHHC	Y	N	N		M	41	N	N	N	N	N	N	N	N	N	N	N	N	S	N	0	0	2	Y	Y	N	0	14	0	N	Y	N	N	N	N	N	N	NAO	PARDO
252	LEPRHHC	Y	N	N		M	1	N	N	N	N	N	N	N	N	N	N	N	N	S	N	0	0	2	Y	Y	N	0	14	0	N	Y	N	N	N	N	N	N	NAO	BRANCA
253	LEPRHHC	Y	N	N		F	49	N	Y	N	N	N	N	N	N	N	N	N	N	S	N	0	0	2	Y	Y	N	0	14	0	N	Y	N	N	N	N	N	N	NAO	BRANCA
254	CONTROL	N	N	Y	2018/2019	F	44	N	N	N	N	N	N	N	N	N	Y	N	N	S	Tipo 1	1	0.5	1	N	N	N	0	14	0	N	Y	N	N	N	N	N	N	SIM	PARDO
255	LEPROSY	N	Y	N		M	41	N	N	N	N	N	N	Y	Y	Y	N	N	N	S	TIPO 1 e 2	1	0	2	Y	Y	Y	1	8	11	Y	N	N	N	N	N	N	N	NAO	NEGRO
256	LEPRHHC	Y	N	N		F	40	N	N	N	N	N	N	N	N	N	N	N	N	S	N	0	0	2	Y	Y	Y	1	8	15	Y	Y	N	N	N	N	N	N	SIM	NEGRO
257	LEPRHHC	Y	N	N		F	9	N	N	N	N	N	N	N	N	N	N	N	N	S	N	0	0	2	Y	Y	Y	1	8	2	Y	Y	N	N	N	N	N	N	NAO	PARDO
258	CONTROL	N	N	Y	2019/2020	F	36	N	N	N	N	N	N	N	N	N	N	N	N	S	TIPO 1	2	0	2	Y	Y	Y	0	14	0	N	Y	N	N	N	N	N	N	NAO	NEGRO
259	LEPROSY	N	Y	Y	2017/2018	F	40	N	N	N	N	N	N	Y	Y	N	N	N	N	S	TIPO 1	1	0.5	1	N	Y	N	0	14	0	N	Y	N	N	N	N	N	N	NAO	PARDO
260	CONTROL	N	N	Y	2018/2019	F	15	N	N	N	N	N	N	N	N	N	N	N	N	S	TIPO 1 (2019)	1	0	1	N	Y	N	0	14	0	N	Y	N	N	N	N	N	N	NAO	NEGRO
261	LEPRHHC	Y	N	N		M	5	N	N	N	N	N	N	N	N	N	N	N	N	S	N	0	0	2	Y	Y	N	0	14	0	N	Y	N	N	N	N	N	N	NAO	PARDO
262	LEPROSY	N	Y	N		M	66	N	Y	N	N	Y	N	Y	Y	N	N	N	N	S	TIPO 1	1	0	2	Y	N	N	0	14	0	N	Y	N	N	N	N	N	N	NAO	PARDO
263	LEPROSY	N	Y	N		F	61	N	Y	Y	Y	N	N	Y	Y	Y	N	N	N	S	N	0	0	0	N	N	N	0	14	0	N	Y	N	N	N	N	N	N	SIM	BRANCA
264	LEPRHHC	Y	N	N		F	25	N	N	N	N	N	N	N	N	N	N	N	N	S	N	0	0	2	Y	Y	N	0	14	0	N	Y	N	N	N	N	N	N	SIM	BRANCA
265	LEPRHHC	Y	N	N		M	56	N	N	N	N	N	N	N	N	N	N	N	N	S	N	0	0	1	N	Y	N	0	14	0	N	Y	N	N	N	N	N	N	NAO	PARDO
267	LEPRHHC	Y	N	N		F	33	Y	N	N	N	N	N	N	N	N	N	N	N	S	N	0	0	1	N	Y	N	0	14	0	N	Y	N	N	N	N	N	N	NAO	PARDO
268	LEPROSY	N	Y	Y	2017/2018	F	19	N	N	N	N	N	N	Y	Y	Y	Y	N	Y	S	TIPO 2	1	1.25	2	Y	N	N	0	14	0	N	Y	N	N	N	N	N	N	SIM	NEGRO
269	CONTROL	N	N	Y	2019/2020	M	61	N	Y	N	N	N	N	N	N	N	Y	N	N	S	TIPO 1	2	0	2	Y	N	N	0	14	0	N	Y	N	N	N	N	N	N	SIM	BRANCA
270	CONTROL	N	N	Y	1998 e 2019	M	70	N	N	N	N	N	N	N	N	N	Y	N	N	S	N	1	0.25	0	N	N	N	0	14	0	Y	Y	N	N	N	N	N	N	NAO	PARDO
271	CONTROL	N	N	Y	2001/2002 e 2018/2019	F	64	N	N	N	N	N	N	N	N	N	N	N	N	S	N	0	0	1	N	N	N	0	14	0	Y	Y	N	N	N	N	N	N	SIM	BRANCA
272	CONTROL	N	N	Y	2018/2019	M	42	N	N	N	N	N	N	N	N	N	Y	N	N	S	N	1	0	0	N	N	N	1	5	22	N	Y	Y	Y	N	Y	N	Y	SIM	NEGRO
273	LEPRHHC	Y	N	N		F	51	Y	Y	N	N	N	N	N	N	N	N	N	N	S	N	0	0	2	Y	Y	N	1	13	22	N	Y	Y	Y	N	Y	N	Y	SIM	PARDO
274	LEPROSY	N	Y	N		M	73	N	N	N	N	N	N	Y	Y	Y	Y	N	Y	S	S	2	4	2	Y	N	Y	0	14	0	N	Y	N	N	N	N	N	N	NAO	BRANCA
275	LEPRHHC	Y	N	N		M	81	N	Y	N	N	N	N	N	N	N	N	N	N	S	N	0	0	1	N	Y	Y	0	14	0	N	Y	N	N	N	N	N	N	NAO	PARDO
276	LEPRHHC	Y	N	N		M	69	N	Y	N	N	N	N	N	N	N	N	N	N	S	N	0	0	1	N	Y	Y	0	14	0	N	Y	N	N	N	N	N	N	NAO	NEGRO
277	LEPRHHC	Y	N	N		F	53	N	Y	Y	N	N	N	N	N	N	N	N	N	S	N	0	0	2	Y	Y	Y	0	14	0	Y	Y	N	N	N	N	N	N	NAO	PARDO
278	LEPRHHC	Y	N	N		M	22	N	N	N	N	Y	N	N	N	N	N	N	N	S	N	0	0	2	Y	Y	N	0	14	0	N	Y	N	N	N	N	N	N	NAO	PARDO
279	LEPRHHC	Y	N	N		M	22	N	N	N	N	N	N	N	N	N	N	N	N	S	N	0	0	1	N	N	Y	0	14	0	N	Y	N	N	N	N	N	N	SIM	PARDO
280	LEPROSY	N	Y	N		M	14	N	N	N	N	N	N	Y	Y	Y	Y	N	Y	S	TIPO 2	0	4.75	2	Y	N	Y	0	14	0	N	Y	N	N	N	N	N	N	NAO	PARDO
281	LEPRHHC	Y	N	N		F	35	Y	N	N	N	Y	N	N	N	N	N	N	N	S	N	0	0	1	N	Y	Y	0	14	0	N	Y	N	N	N	N	N	N	SIM	PARDO
282	LEPRHHC	Y	N	N		F	41	N	N	N	N	N	N	N	N	N	N	N	N	S	N	0	0	1	N	Y	N	0	14	0	Y	Y	N	N	N	N	N	N	NAO	BRANCA
283	LEPROSY	N	Y	N		M	41	N	N	N	N	N	N	Y	Y	Y	N	N	N	S	N	1	0	1	N	N	N	1	2	7	N	Y	N	N	N	N	N	N	NAO	BRANCA
284	LEPROSY	N	Y	Y	2003/2004	M	25	N	N	N	N	N	N	Y	Y	N	Y	Y	Y	S	TIPO 1 e 2	2	5	1	N	N	Y	0	14	0	N	Y	N	N	N	N	N	N	NAO	PARDO
285	LEPRHHC	Y	N	N		M	56	N	Y	N	N	N	N	N	N	N	N	N	N	S	N	0	0	2	Y	N	Y	0	14	0	N	Y	N	N	N	N	N	N	NAO	PARDO
286	LEPRHHC	Y	N	N		F	23	N	N	N	N	N	N	N	N	N	N	N	N	S	N	0	0	2	Y	Y	N	0	14	0	N	Y	N	N	N	N	N	N	SIM	PARDO
287	LEPRHHC	Y	N	N		F	42	N	Y	N	N	N	N	N	N	N	N	N	N	S	N	0	0	2	Y	Y	N	0	14	0	N	Y	N	N	N	N	N	N	SIM	BRANCA
288	CONTROL	N	N	Y	2018/2019	F	82	N	Y	N	Y	N	N	N	N	N	N	N	N	S	N	1	0	1	N	N	N	0	14	0	N	Y	N	N	N	N	N	N	NAO	BRANCA
289	CONTROL	N	N	Y	1994/1995	M	53	N	N	N	N	N	N	N	N	N	N	N	N	S	TIPO 1	2	0	2	Y	N	Y	0	14	0	N	Y	N	N	N	N	N	N	NAO	BRANCA
290	CONTROL	N	N	Y	2018/2019	F	21	N	N	N	N	N	N	N	N	N	N	Y	Y	S	TIPO 1 e 2	1	0	1	N	N	Y	1	7	7	N	Y	N	N	N	N	N	N	NAO	BRANCA
291	LEPRHHC	Y	N	N		M	23	N	N	N	N	N	N	N	N	N	N	N	N	S	N	0	0	2	Y	Y	N	0	14	0	N	Y	N	N	N	N	N	N	NAO	PARDO
292	CONTROL	N	N	Y	2017/2018/2019/2020	F	37	Y	N	N	N	N	N	N	N	N	Y	N	N	S	TIPO 1	2	0	2	Y	N	Y	0	14	0	N	Y	N	N	N	N	N	N	SIM	NEGRO
293	LEPROSY	N	Y	N		F	61	N	N	N	N	N	N	Y	Y	N	Y	N	Y	S	TIPO 1 e 2	1	0.5	0	N	N	N	1	11	10	N	Y	Y	N	N	N	N	Y	SIM	NEGRO
294	CONTROL	N	N	Y	1993-1994 e 2013-2015 e 2018-2019	M	50	N	N	N	N	N	N	N	N	N	N	N	Y	S	TIPO 2	1	0	2	Y	N	Y	0	14	0	Y	Y	N	N	N	N	N	N	NAO	BRANCA
295	LEPROSY	N	Y	Y	2018-2019	F	44	N	N	Y	Y	N	N	Y	Y	Y	Y	Y	Y	S	TIPO 2	1	3.75	0	N	N	Y	1	1	14	Y	Y	Y	N	N	N	N	Y	NAO	NEGRO
296	LEPROSY	N	Y	N		F	30	N	N	N	N	N	N	Y	Y	Y	N	N	N	S	N	0	0	1	N	Y	Y	0	14	0	N	Y	N	N	N	N	N	N	SIM	BRANCA
297	LEPRHHC	Y	N	N		M	30	N	N	N	N	N	N	N	N	N	N	N	N	S	N	0	0	2	Y	Y	N	0	14	0	N	Y	N	N	N	N	N	N	NAO	BRANCA
299	LEPRHHC	Y	N	N		F	44	N	N	N	N	N	N	N	N	N	N	N	N	S	N	0	0	2	Y	Y	N	0	14	0	N	Y	N	N	N	N	N	N	NAO	BRANCA
300	LEPROSY	N	Y	Y	2017-2018	M	54	N	N	N	N	N	N	Y	Y	Y	Y	Y	N	S	TIPO 1	1	0	2	Y	N	N	0	14	0	N	Y	N	N	N	N	N	N	NAO	PARDO
301	LEPROSY	N	Y	N		M	64	N	N	N	Y	Y	Y	Y	Y	Y	Y	N	N	S	N	1	0	0	N	N	N	0	14	0	N	Y	N	N	N	N	N	N	SIM	PARDO
302	LEPRHHC	Y	N	N		F	45	N	N	N	N	N	N	N	N	N	N	N	N	S	N	0	0	0	N	Y	N	1	4	10	N	Y	N	N	N	N	N	N	SIM	PARDO
303	CONTROL	N	N	Y	2018/2019	F	44	N	N	N	N	N	N	N	N	N	N	N	N	S	N	1	0.5	1	N	N	N	0	14	0	N	Y	N	N	N	N	N	N	NAO	PARDO
304	LEPRHHC	Y	N	N		F	26	N	N	N	N	N	N	N	N	N	N	N	N	S	N	0	0	2	Y	Y	N	0	14	0	N	Y	N	N	N	N	N	N	NAO	PARDO
305	LEPROSY	N	Y	N		M	34	N	N	N	Y	N	N	Y	Y	Y	Y	N	Y	N	TIPO 1	1	1	1	N	N	N	0	14	0	N	Y	N	N	N	N	N	N	NAO	NEGRO
306	LEPROSY	N	Y	N		F	27	N	N	N	N	N	N	Y	Y	Y	Y	N	N	S	N	2	0	2	Y	Y	N	0	14	0	N	Y	N	N	N	N	N	N	NAO	PARDO
307	CONTROL	N	N	Y	2010/2011	F	50	N	Y	N	N	N	N	N	N	N	N	N	N	S	N	1	0	2	Y	N	Y	0	14	0	N	Y	N	N	N	N	N	N	SIM	PARDO
308	LEPRHHC	Y	N	N		F	47	Y	N	N	Y	Y	Y	N	N	N	N	N	N	S	N	0	0	2	Y	Y	N	0	14	0	N	Y	N	N	N	N	N	N	SIM	BRANCA
309	LEPROSY	N	Y	N		M	52	N	Y	Y	N	N	N	Y	Y	Y	Y	N	N	S	N	1	0	0	N	N	N	0	14	0	N	N	N	N	N	N	N	N	NAO	BRANCA
310	LEPROSY	N	Y	N		F	41	N	N	N	N	N	N	N	Y	N	Y	N	N	S	TIPO 1	1	0	1	N	Y	Y	1	4	20	Y	Y	Y	N	N	N	N	Y	NAO	PARDO
311	LEPROSY	N	Y	N		M	62	N	Y	Y	N	N	N	Y	Y	Y	N	N	N	S	N	1	0	2	Y	Y	Y	1	6	5	Y	N	N	N	N	N	N	N	NAO	AMARELO
312	LEPROSY	N	Y	N		F	69	N	Y	Y	N	N	N	N	N	N	N	N	N	S	N	1	0	1	N	Y	N	0	14	0	N	Y	N	N	N	N	N	N	SIM	NEGRO
313	LEPROSY	N	Y	N		F	61	N	N	N	Y	N	N	Y	Y	Y	Y	N	N	S	N	2	0	1	N	N	Y	1	10	20	Y	Y	N	N	N	N	N	N	SIM	BRANCA
314	LEPRHHC	Y	N	N		F	72	N	Y	Y	N	N	N	N	N	N	N	N	N	S	N	0	0	1	N	N	Y	1	5	14	Y	Y	N	N	N	N	N	N	SIM	PARDO
315	LEPRHHC	Y	N	N		F	8	N	N	N	N	N	N	N	N	N	N	N	N	S	N	0	0	2	Y	Y	N	1	4	1	Y	Y	N	N	N	N	N	N	NAO	BRANCA
316	LEPRHHC	Y	N	N		F	13	N	N	N	N	N	N	N	N	N	N	N	N	S	N	0	0	2	Y	Y	N	1	4	3	Y	Y	N	N	N	N	N	N	NAO	BRANCA
317	LEPRHHC	Y	N	N		M	14	N	N	N	N	N	N	N	N	N	N	N	N	S	N	0	0	2	Y	Y	N	1	4	3	Y	Y	N	N	N	N	N	N	NAO	BRANCA
318	LEPRHHC	Y	N	N		F	21	N	N	N	N	N	N	N	N	N	N	N	N	S	N	0	0	2	Y	Y	N	1	4	18	Y	Y	N	N	N	N	N	N	NAO	BRANCA
319	LEPRHHC	Y	N	N		M	42	N	N	N	N	N	N	N	N	N	N	N	N	S	N	0	0	2	Y	Y	N	1	4	20	Y	Y	N	N	N	N	N	N	NAO	BRANCA
320	LEPRHHC	Y	N	N		M	77	N	Y	N	Y	N	N	N	N	N	N	N	N	S	N	0	0	2	Y	Y	N	0	14	0	Y	Y	N	N	N	N	N	N	NAO	PARDO
321	LEPRHHC	Y	N	N		F	9	N	N	N	N	N	N	N	N	N	N	N	N	S	N	0	0	2	Y	Y	N	0	14	0	N	Y	N	N	N	N	N	N	NAO	NEGRO
322	LEPRHHC	Y	N	N		M	32	N	N	N	N	N	N	N	N	N	N	N	N	S	N	0	0	2	Y	Y	N	0	14	0	N	N	N	N	N	N	N	N	NAO	NEGRO
323	CONTROL	N	N	Y	2019/2020	M	37	N	N	N	N	N	N	N	N	N	N	N	N	S	N	1	0	2	Y	N	Y	0	14	0	N	Y	N	N	N	N	N	N	NAO	PARDO
324	CONTROL	N	N	Y	2018/2019	M	49	N	N	N	N	N	N	N	N	N	Y	N	N	S	N	2	0	2	Y	N	N	1	13	7	N	Y	Y	N	N	N	N	Y	SIM	PARDO
325	LEPRHHC	Y	N	N		F	45	N	N	N	N	N	N	N	N	N	N	N	N	S	N	0	0	2	Y	Y	N	0	14	0	Y	Y	N	N	N	N	N	N	NAO	PARDO
326	LEPRHHC	Y	N	N		F	26	N	N	N	N	N	N	N	N	N	N	N	N	S	N	0	0	2	Y	Y	Y	0	14	0	N	Y	N	N	N	N	N	N	SIM	BRANCA
327	LEPROSY	N	Y	N		F	23	N	N	N	N	N	N	Y	Y	Y	N	N	N	S	N	1	0	2	Y	N	N	0	14	0	N	Y	N	N	N	N	N	N	SIM	PARDO
328	LEPRHHC	Y	N	N		F	45	Y	N	N	Y	Y	N	N	N	N	N	N	N	S	N	0	0	1	N	Y	N	0	14	0	N	Y	N	N	N	N	N	N	SIM	PARDO
329	LEPRHHC	Y	N	N		F	55	N	Y	N	N	N	N	N	N	N	N	N	N	S	N	0	0	2	Y	N	N	0	14	0	N	Y	N	N	N	N	N	N	SIM	PARDO
330	LEPRHHC	Y	N	N		M	10	N	N	N	N	N	N	N	N	N	N	N	N	S	N	0	0	2	Y	N	N	0	14	0	N	Y	N	N	N	N	N	N	NAO	PARDO
331	CONTROL	N	N	Y	2016/2018/2019	F	58	N	N	N	N	N	N	N	N	N	Y	Y	Y	S	TIPO 1 e 2	2	5.5	1	N	N	N	0	14	0	N	N	N	N	N	N	N	N	NAO	NEGRO
332	LEPRHHC	Y	N	N		F	23	N	N	N	N	N	N	N	N	N	N	N	N	S	N	0	0	2	Y	Y	Y	0	14	0	N	Y	N	N	N	N	N	N	SIM	BRANCA
333	LEPROSY	N	Y	N		M	73	N	Y	Y	N	N	N	Y	Y	Y	Y	N	N	S	TIPO 1	1	0	1	N	N	Y	0	14	0	N	Y	N	N	N	N	N	N	NAO	BRANCA
334	LEPRHHC	Y	N	N		F	64	N	Y	N	N	N	N	N	N	N	N	N	N	S	N	0	0	2	Y	Y	Y	0	14	0	N	Y	N	N	N	N	N	N	NAO	PARDO
335	LEPROSY	N	Y	N		M	50	Y	N	N	N	N	N	Y	Y	Y	Y	N	Y	S	N	2	4.25	2	Y	N	Y	0	14	0	N	Y	N	N	N	N	N	N	SIM	PARDO
336	LEPRHHC	Y	N	N		M	38	N	N	N	Y	Y	Y	N	N	N	N	N	N	S	N	0	0	1	N	Y	Y	0	14	0	N	N	N	N	N	N	N	N	NAO	BRANCA
337	LEPRHHC	Y	N	N		M	48	N	N	N	Y	Y	Y	N	N	N	N	N	N	S	N	0	0	1	N	Y	Y	0	14	0	N	N	N	N	N	N	N	N	NAO	PARDO
338	LEPRHHC	Y	N	N		M	36	N	N	N	Y	Y	Y	N	N	N	N	N	N	S	N	0	0	1	N	Y	Y	0	14	0	N	N	N	N	N	N	N	N	NAO	BRANCA
339	LEPRHHC	Y	N	N		M	60	N	N	N	Y	Y	Y	N	N	N	N	N	N	S	N	0	0	0	N	Y	Y	0	14	0	N	N	N	N	N	N	N	N	NAO	PARDO
340	LEPRHHC	Y	N	N		M	21	N	N	N	Y	Y	Y	N	N	N	N	N	N	S	N	0	0	1	N	Y	Y	0	14	0	N	N	N	N	N	N	N	N	SIM	NEGRO
341	LEPRHHC	Y	N	N		M	42	N	N	N	Y	Y	Y	N	N	N	N	N	N	S	N	0	0	0	N	Y	Y	0	14	0	N	N	N	N	N	N	N	N	SIM	PARDO
342	LEPRHHC	Y	N	N		M	38	N	N	N	Y	Y	Y	N	N	N	N	N	N	S	N	0	0	1	N	Y	Y	0	14	0	N	N	N	N	N	N	N	N	NAO	BRANCA
343	LEPRHHC	Y	N	N		M	37	N	N	N	Y	Y	Y	N	N	N	N	N	N	S	N	0	0	1	N	Y	Y	0	14	0	N	N	N	N	N	N	N	N	NAO	PARDO
344	LEPRHHC	Y	N	N		M	40	N	N	N	Y	Y	Y	N	N	N	N	N	N	S	N	0	0	2	Y	Y	Y	0	14	0	N	N	N	N	N	N	N	N	NAO	PARDO
345	LEPRHHC	Y	N	N		M	38	N	N	N	Y	Y	Y	N	N	N	N	N	N	S	N	0	0	2	Y	Y	Y	0	14	0	N	N	N	N	N	N	N	N	NAO	NEGRO
346	LEPRHHC	Y	N	N		M	55	N	N	N	Y	Y	Y	N	N	N	N	N	N	S	N	0	0	1	N	Y	Y	0	14	0	N	N	N	N	N	N	N	N	NAO	NEGRO
347	LEPRHHC	Y	N	N		M	34	N	N	N	Y	Y	Y	N	N	N	N	N	N	S	N	0	0	1	N	Y	Y	0	14	0	N	N	N	N	N	N	N	N	NAO	PARDO
348	LEPRHHC	Y	N	N		M	38	N	N	N	Y	Y	Y	N	N	N	N	N	N	S	N	0	0	1	N	Y	Y	0	14	0	N	N	N	N	N	N	N	N	NAO	PARDO
349	LEPRHHC	Y	N	N		M	24	N	N	N	Y	Y	Y	N	N	N	N	N	N	S	N	0	0	2	Y	Y	Y	0	14	0	N	N	N	N	N	N	N	N	NAO	NEGRO
350	LEPRHHC	Y	N	N		M	32	N	N	N	Y	Y	Y	N	N	N	N	N	N	S	N	0	0	1	N	Y	Y	0	14	0	N	N	N	N	N	N	N	N	NAO	PARDO
351	LEPRHHC	Y	N	N		M	47	N	N	N	Y	Y	Y	N	N	N	N	N	N	S	N	0	0	1	N	Y	Y	0	14	0	N	N	N	N	N	N	N	N	NAO	PARDO
352	LEPRHHC	Y	N	N		M	34	N	N	N	Y	Y	Y	N	N	N	N	N	N	S	N	0	0	1	N	Y	Y	0	14	0	N	N	N	N	N	N	N	N	NAO	NEGRO
353	LEPRHHC	Y	N	N		M	47	N	N	N	Y	Y	Y	N	N	N	N	N	N	S	N	0	0	2	Y	Y	Y	0	14	0	N	N	N	N	N	N	N	N	NAO	NEGRO
354	LEPRHHC	Y	N	N		M	62	N	N	N	Y	Y	Y	N	N	N	N	N	N	N	N	0	0	1	N	Y	Y	0	14	0	N	N	N	N	N	N	N	N	NAO	PARDO
355	LEPRHHC	Y	N	N		M	26	N	N	N	Y	Y	Y	N	N	N	N	N	N	S	N	0	0	1	N	Y	Y	0	14	0	N	N	N	N	N	N	N	N	NAO	NEGRO
356	LEPRHHC	Y	N	N		M	53	N	Y	N	Y	Y	Y	N	N	N	N	N	N	S	N	0	0	2	Y	Y	Y	0	14	0	N	N	N	N	N	N	N	N	NAO	PARDO
357	LEPRHHC	Y	N	N		M	56	Y	N	N	Y	Y	Y	N	N	N	N	N	N	S	N	0	0	1	N	Y	Y	0	14	0	N	N	N	N	N	N	N	N	NAO	PARDO
358	LEPRHHC	Y	N	N		M	40	N	N	N	Y	Y	Y	N	N	N	N	N	N	S	N	0	0	1	N	Y	Y	0	14	0	N	N	N	N	N	N	N	N	NAO	PARDO
359	LEPRHHC	Y	N	N		M	60	N	N	N	Y	Y	Y	N	N	N	N	N	N	S	N	0	0	1	N	Y	Y	0	14	0	N	N	N	N	N	N	N	N	NAO	PARDO
360	LEPRHHC	Y	N	N		M	38	N	N	N	Y	Y	Y	N	N	N	N	N	N	S	N	0	0	1	N	Y	Y	0	14	0	N	N	N	N	N	N	N	N	NAO	BRANCA
361	LEPRHHC	Y	N	N		M	23	N	N	N	Y	Y	Y	N	N	N	N	N	N	S	N	0	0	1	N	Y	Y	0	14	0	N	N	N	N	N	N	N	N	NAO	PARDO
362	LEPROSY	N	Y	N		M	77	N	N	N	N	N	N	Y	Y	Y	N	N	N	S	N	1	0	1	N	Y	Y	1	9	12	Y	Y	Y	N	N	N	N	Y	NAO	BRANCA
363	LEPRHHC	Y	N	N		F	40	N	Y	N	N	N	N	N	N	N	N	N	N	S	N	0	0	2	Y	Y	N	0	14	0	N	Y	N	N	N	N	N	N	SIM	BRANCA
364	LEPROSY	N	Y	N		M	53	N	Y	Y	N	Y	N	Y	Y	Y	N	N	N	S	N	2	0	1	N	N	N	1	9	14	N	Y	N	N	N	N	N	N	NAO	PARDO
365	LEPROSY	N	Y	N		F	41	N	N	N	N	N	N	Y	Y	Y	Y	N	N	S	N	2	0	1	N	N	Y	0	14	0	Y	Y	N	N	N	N	N	N	SIM	NEGRO
366	LEPROSY	N	Y	N		M	38	N	N	N	Y	Y	N	Y	Y	Y	Y	N	N	S	N	0	0	1	N	N	N	0	14	0	N	N	N	N	N	N	N	N	SIM	NEGRO
367	LEPRHHC	Y	N	N		F	34	N	N	N	N	N	N	N	N	N	N	N	N	S	N	0	0	2	Y	Y	N	0	14	0	N	N	N	N	N	N	N	N	NAO	NEGRO
368	LEPROSY	N	Y	Y	2018/2019	M	38	N	N	N	Y	Y	Y	Y	Y	N	Y	N	N	S	N	1	0.5	2	Y	N	Y	0	14	0	N	Y	N	N	N	N	N	N	SIM	PARDO
369	CONTROL	N	N	Y	2016/2017	M	41	N	N	N	N	N	N	N	N	N	Y	N	Y	S	TIPO 2	1	0.75	2	Y	N	Y	1	12	2	N	Y	N	N	N	N	N	N	NAO	NEGRO
370	LEPROSY	N	Y	N		F	53	N	N	N	N	N	N	Y	Y	Y	N	N	N	S	N	1	0	1	N	N	Y	0	14	0	N	Y	N	N	N	N	N	N	NAO	PARDO
371	LEPROSY	N	Y	N		M	63	Y	Y	Y	N	N	N	Y	Y	Y	Y	N	N	S	N	1	0	0	N	N	N	1	13	15	N	Y	N	N	N	N	N	N	NAO	PARDO
372	LEPROSY	N	Y	N		M	76	N	N	N	N	N	N	Y	Y	Y	Y	N	N	S	N	1	0	1	N	N	N	0	14	0	N	Y	N	N	N	N	N	N	NAO	BRANCA
373	LEPRHHC	Y	N	N		M	71	N	Y	N	N	N	N	N	N	N	N	N	N	S	N	0	0	2	Y	Y	N	0	14	0	N	Y	N	N	N	N	N	N	NAO	BRANCA
374	LEPRHHC	Y	N	N		F	27	N	N	N	N	N	N	N	N	N	N	N	N	S	N	0	0	2	Y	Y	N	0	14	0	N	Y	N	N	N	N	N	N	SIM	PARDO
375	LEPRHHC	Y	N	N		F	15	N	N	N	N	N	N	N	N	N	N	N	N	S	N	0	0	2	Y	Y	N	0	14	0	N	Y	N	N	N	N	N	N	NAO	PARDO
376	LEPRHHC	Y	N	N		M	25	N	N	N	N	N	N	N	N	N	N	N	N	S	N	0	0	2	Y	Y	N	0	14	0	N	Y	N	N	N	N	N	N	NAO	PARDO
377	LEPROSY	N	Y	N		F	54	N	N	N	N	N	N	Y	Y	Y	Y	N	N	S	N	1	4	1	N	N	N	0	14	0	N	Y	N	N	N	N	N	N	SIM	PARDO
388	CONTROL	N	N	Y	2018/2019	M	30	N	N	N	N	N	N	N	N	N	Y	N	N	S	TIPO 1	1	2.25	1	N	N	Y	0	14	0	N	Y	N	N	N	N	N	N	NAO	PARDO
389	CONTROL	N	N	Y	2018/2019	M	29	N	N	N	N	N	N	N	N	N	Y	N	N	S	TIPO 1	1	0	1	N	N	N	0	14	0	N	Y	N	N	N	N	N	N	SIM	PARDO
390	CONTROL	N	N	Y	2018	F	25	N	N	N	N	N	N	N	N	N	Y	N	N	S	N	1	0	1	N	N	N	0	14	0	N	Y	N	N	N	N	N	N	SIM	AMARELO
391	CONTROL	N	N	Y	2016/2017/2018/2019	M	26	N	N	N	N	N	N	N	N	N	Y	N	Y	S	TIPO 1 e 2	1	4.25	1	N	Y	Y	0	14	0	N	Y	N	N	N	N	N	N	SIM	NEGRO
392	CONTROL	N	N	Y	2017/2018/2019	M	52	N	N	N	N	N	N	N	N	N	Y	N	N	S	TIPO 2	1	4	1	N	N	N	1	9	7	Y	Y	N	N	N	N	N	N	NAO	BRANCA
393	CONTROL	N	N	Y	2019	F	63	N	Y	N	N	N	N	N	N	N	Y	N	N	S	N	1	0.25	1	N	N	N	0	14	0	N	Y	N	N	N	N	N	N	NAO	PARDO
394	CONTROL	N	N	Y	2011/2012/2018/2019	F	50	N	N	N	N	N	N	N	N	N	Y	N	N	S	TIPO 1	2	0.25	0	N	N	N	1	4	7	Y	Y	Y	Y	N	N	N	Y	SIM	NEGRO
395	CONTROL	N	N	Y	2017/2018	M	62	N	Y	N	N	N	N	N	N	N	N	N	N	S	N	1	0	1	N	N	N	0	14	0	N	Y	N	N	N	N	N	N	NAO	PARDO
396	CONTROL	N	N	N		F	50	N	N	N	N	N	N	N	N	N	N	N	N	S	N	0	0	1	N	N	N	0	14	0	N	Y	N	N	N	N	N	N	NAO	PARDO
397	CONTROL	N	N	Y	2015/2019/2020	F	50	N	N	N	N	N	N	N	N	N	N	N	N	S	N	0	0	1	N	N	N	0	14	0	Y	N	N	N	N	N	N	N	NAO	PARDO
398	CONTROL	N	N	Y	2003/2004/2019	M	31	N	N	N	N	N	N	N	N	N	N	N	N	S	N	0	0.25	2	Y	N	N	0	14	0	N	Y	N	N	N	N	N	N	SIM	PARDO
399	CONTROL	N	N	N		F	22	N	N	N	Y	Y	Y	N	N	N	Y	N	N	S	N	0	0	1	N	N	N	0	14	0	N	Y	N	N	N	N	N	N	NAO	PARDO
400	CONTROL	N	N	N		F	51	N	Y	N	N	N	N	N	N	N	N	N	Y	S	N	0	0	1	N	N	N	0	14	0	N	Y	N	N	N	N	N	N	SIM	PARDO
401	CONTROL	N	N	N		F	56	N	N	N	N	N	N	N	N	N	N	N	N	S	N	0	0	1	N	N	N	0	14	0	N	Y	N	N	N	N	N	N	NAO	BRANCA
402	CONTROL	N	N	N		M	61	N	N	N	N	N	N	N	N	N	N	N	N	S	N	0	0	1	N	N	N	0	14	0	N	Y	N	N	N	N	N	N	NAO	PARDO
403	CONTROL	N	N	Y	2019/2020	F	33	N	N	N	N	N	N	N	N	N	N	N	N	S	N	1	0	1	N	N	N	1	3	14	N	Y	N	N	N	N	N	N	SIM	BRANCA
404	CONTROL	N	N	N		M	44	N	N	N	N	N	N	N	N	N	N	N	N	S	N	0	0	1	N	N	N	0	14	0	N	Y	N	N	N	N	N	N	SIM	NEGRO
405	CONTROL	N	N	Y	2012/20132019/2020	M	69	N	N	N	N	N	N	N	N	N	Y	N	N	S	N	1	0.75	1	N	N	Y	0	14	0	N	N	N	N	N	N	N	N	NAO	PARDO
406	LEPROSY	N	Y	Y	2017/2018/2019/2020/2021	M	60	N	Y	Y	N	N	N	N	N	N	Y	N	N	S	TIPO 1 e 2	1	3.75	1	N	N	N	1	6	18	Y	Y	Y	Y	N	Y	N	Y	NAO	BRANCA
407	CONTROL	N	N	Y	2017/2018	F	52	N	N	N	N	N	N	N	N	N	N	N	N	S	N	1	0	1	N	N	N	0	14	0	N	Y	N	N	N	N	N	N	SIM	PARDO
408	CONTROL	N	N	Y	2001/2002	F	52	N	Y	N	N	N	N	N	N	N	N	N	N	S	N	0	0	1	N	N	N	0	14	0	N	Y	N	N	N	N	N	N	SIM	PARDO
409	LEPROSY	N	Y	Y	2017/2018/2019/2020/2021	M	44	N	N	N	N	N	N	Y	Y	N	Y	N	N	S	TIPO	2	4	1	N	N	N	0	14	0	N	N	N	N	N	N	N	N	NAO	PARDO
410	CONTROL	N	N	Y	2018/2019	M	60	N	N	N	N	N	N	N	N	N	N	N	Y	S	TIPO 1	2	5	1	N	N	N	0	14	0	N	Y	N	N	N	N	N	N	NAO	PARDO
411	CONTROL	N	N	Y	2019/2020	M	23	N	N	N	N	N	N	N	N	N	Y	N	N	S	N	2	0	1	N	N	N	0	14	0	N	Y	N	N	N	N	N	N	NAO	PARDO
412	CONTROL	N	N	Y	2017/2018	M	62	N	N	N	N	N	N	N	N	N	Y	N	N	S	TIPO 1	1	4.25	1	N	N	N	0	14	0	N	Y	N	N	N	N	N	N	NAO	NEGRO
413	LEPROSY	N	Y	N		F	60	N	N	N	Y	N	N	Y	Y	Y	N	N	N	S	N	1	0	0	N	N	N	0	14	0	N	Y	N	N	N	N	N	N	NAO	PARDO
414	LEPROSY	N	Y	N		F	30	N	N	N	N	N	N	Y	Y	Y	Y	N	N	S	N	1	0	1	N	N	Y	0	14	0	N	Y	N	N	N	N	N	N	SIM	PARDO
415	LEPROSY	N	Y	N		F	39	N	Y	N	N	N	N	Y	Y	Y	Y	N	N	N	N	0	0	1	N	N	N	0	14	0	N	N	N	N	N	N	N	N	NAO	BRANCA
416	LEPROSY	N	Y	N		F	60	N	Y	Y	N	N	N	Y	Y	Y	Y	N	N	S	N	0	0	0	N	N	N	0	14	0	N	Y	N	N	N	N	N	N	SIM	PARDO
417	LEPRHHC	Y	N	Y	2018/2019	M	57	N	N	N	N	N	N	N	N	N	N	N	N	S	N	1	0	0	N	Y	N	0	14	0	N	N	N	N	N	N	N	N	NAO	BRANCA
418	LEPRHHC	Y	N	Y	2017/2018	M	28	N	N	N	N	N	N	N	N	N	N	N	N	S	N	0	0.5	2	Y	N	Y	0	14	0	Y	Y	N	N	N	N	N	N	NAO	BRANCA
